# Supplementary material for: Assessment of health staff’s proficiency and quality of key malaria indicators in rural district of Ghana
Source: PLoS One. 2022 Oct 27;17(10):e0274700. doi: 10.1371/journal.pone.0274700 (PMC9612565; doi:10.1371/journal.pone.0274700)
Supplement: S1 File — (XLSX) [file pone.0274700.s001.xlsx]

## Sheet: Understanding & Proficiency
QUESTION	Correct response	Incorrect response
Understand suspected malaria cases tested	0.64	0.36
Proficiency in calculating suspected malaria cases tested	0.32	0.68
Understand Suspected malaria cases tested positive	0.74	0.26
Proficiency in calculating malaria cases tested positive	0.32	0.68
Understand OPD malaria cases put on ACTs	0.5	0.5																																									Verification Factor
Proficiency in calculating malaria cases put on ACTs	0.26	0.74
Understand no. of pregnant women receiving IPTp3	0.46	0.54
Proficiency in calculating pregnant women receiving IPTp3	0.18	0.82
Understand number of inpatient malaria deaths	0.58	0.42
Proficiency in calculating inpatient malaria deaths	0.22	0.78
																																											Verification Factor
																																											Verification Factor
																																											Verification Factor
																																											Verification Factor

## Sheet: Timeliness
UNIVERSITY OF CAPE COAST
SCHOOL OF ALLIED HEALTH SCIENCES
DEPARTMENT OF HEALTH INFORMATION MANAGEMENT
DATA COLLECTION SHEET, (TIMELINESS) - JANUARY TO DECEMBER, 2019
No.	Facility Name	Reporting period/ month January - December, 2019																Facility Name	2019-01-01	2019-02-01	2019-03-01	2019-04-01	2019-05-01	2019-06-01	2019-07-01	2019-08-01	2019-09-01	2019-10-01	2019-11-01	2019-12-01
		Jan	Feb	Mar	Apr	May	Jun	Jul	Aug	Sep	Oct	Nov	Dec	Average timeliness				HOS	7	6	5	8	6	5	7	5	7	7	5	6		6.16667											Verification Factor
	Goal	5	5	5	5	5	5	5	5	5	5	5	5					HC1	5	6	5	3	6	5	5	5	7	5	5	3		5
1	HOS	7	6	5	8	6	5	7	5	7	7	5	6	6.16667	33.3333			HC2	5	4	4	6	5	5	5	5	4	4	3	6		4.66667
2	HC1	5	6	5	3	6	5	5	5	7	5	5	3	5	75			HC3	4	4	5	6	4	5	5	5	7	4	4	6		4.91667
3	HC2	5	4	4	6	5	5	5	5	4	4	3	6	4.66667	83.3333			HC4	4	5	5	6	6	4	5	4	7	5	5	6		5.16667
4	HC3	4	4	5	6	4	5	5	5	7	4	4	6	4.91667	75			HC5	7	4	5	8	6	4	5	6	7	6	5	6		5.75
5	HC4	4	5	5	6	6	4	5	4	7	5	5	6	5.16667	66.6667			HC6	5	5	5	6	5	5	5	5	4	5	5	6		5.08333
6	HC5	7	4	5	8	6	4	5	6	7	6	5	6	5.75	50			HC7	7	6	5	6	5	5	7	6	7	6	5	6		5.91667
7	HC6	5	5	5	6	5	5	5	5	4	5	5	6	5.08333	83.3333			C1	4	4	4	3	4	5	5	4	4	5	4	3		4.08333
8	HC7	7	6	5	6	5	5	7	6	7	6	5	6	5.91667	33.3333			C2	6	5	5	6	5	5	7	5	8	7	5	3		5.58333
9	C1	4	4	4	3	4	5	5	4	4	5	4	3	4.08333	100			C3	5	5	5	6	4	4	5	5	7	4	5	3		4.83333
10	C2	6	5	5	6	5	5	7	5	8	7	5	3	5.58333	58.3333			C4	4	4	5	3	5	5	5	3	4	4	5	3		4.16667
11	C3	5	5	5	6	4	4	5	5	7	4	5	3	4.83333	83.3333			C5	5	4	4	3	4	3	5	6	4		5	6		4.45455
12	C4	4	4	5	3	5	5	5	3	4	4	5	3	4.16667	100			C6	5	5	5	3	5	5	5	5	4	5	5	3		4.58333
13	C5	5	4	4	3	4	3	5	6	4	5	5	6	4.5	83.3333			C7	5	5	5	3	5	5	5	6	4	5	5	6		4.91667
14	C6	5	5	5	3	5	5	5	5	4	5	5	3	4.58333	100			MHD	5.2	4.8	4.8	5.06667	5	4.66667	5.4	5	5.66667	5.14286	4.73333	4.8
15	C7	5	5	5	3	5	5	5	6	4	5	5	6	4.91667	83.3333			Target	5	5	5	5	5	5	5	5	5	5	5	5
Municipal		5.2	4.8	4.8	5.06667	5	4.66667	5.4	5	5.66667	5.13333	4.73333	4.8	5.02222	91.6667
																				5.02235		8		3
																																											Verification Factor
																																											Verification Factor

## Sheet: Data Avaialbility& Completeness
No.	Facility Name	Number of reports submitted (A)	Number of reports expected (B)	Reports/Data Availability	Number of data elements in the report (D)	Number of missing data elements in the report (E)	Data Completeness	Target
																																											Verification Factor
1	HOS	10	12	0.833333	24840	2447	0.90149	0.9
2	HC1	12	12	1	24840	539	0.978301	0.9
3	HC2	12	12	1	24840	124	0.995008	0.9
4	HC3	12	12	1	24840	6	0.999758	0.9
5	HC4	12	12	1	24840	95	0.996176	0.9
6	HC5	12	12	1	24840	47	0.998108	0.9
7	HC6	12	12	1	24840	19	0.999235	0.9
8	HC7	12	12	1	24840	55	0.997786	0.9
9	C1	12	12	1	24840	29	0.998833	0.9
10	C2	12	12	1	24840	50	0.997987	0.9
11	C3	12	12	1	24840	0	1	0.9
12	C4	12	12	1	24840	7	0.999718	0.9
13	C5	12	12	1	24840	46	0.998148	0.9
14	C6	12	12	1	24840	34	0.998631	0.9
15	C7	12	12	1	24840	54	0.997826	0.9
	MHD	178	180	0.988889	372600	3552	0.990467	0.9
																																											Verification Factor
																																											Verification Factor
																																											Verification Factor
																																											Verification Factor

## Sheet: Verification Factor (VF) 
UNIVERSITY OF CAPE COAST
SCHOOL OF ALLIED HEALTH SCIENCES
DEPARTMENT OF HEALTH INFORMATION MANAGEMENT
DATA COLLECTION SHEET, (ACCURACY) - JANUARY TO DECEMBER, 2019
INDICATOR: TOTAL NUMBER OF SUSPECTED MALARIA CASES/ CLINICALLY DIAGNOSED
No.	Facility Name	Recounted data	Jan	Feb	Mar	Apr	May	Jun	Jul	Aug	Sep	Oct	Nov	Dec	Facility Summary Report	Jan	Feb	Mar	Apr	May	Jun	Jul	Aug	Sep	Oct	Nov	Dec	Data discrepancy	Discrepancy ratio	Verification Factor	Interpretation
1	HOS	16488	1471	1226	1429	1105	862	1317	1704	1465	2326	1602	1059	922	16720	1690	1243	1479	1164	843	1305	1827	1406	2227	1499	996	1041	232	1.38756	98.6124	Over Reporting
2	HC1	2177	60	78	96	103	95	157	227	194	325	408	307	127	2171	64	77	95	103	92	156	233	191	322	404	307	127	-6	-0.27637	100.276	Under Reporting
3	HC2	1020	55	55	48	42	31	65	120	109	140	135	130	90	1019	55	55	48	42	31	65	123	105	141	132	135	87	-1	-0.0981354	100.098	Under Reporting
4	HC3	3811	142	125	194	124	119	242	416	351	457	866	517	258	3842	143	125	194	124	119	245	416	351	467	883	517	258	31	0.806871	99.1931	Over Reporting
5	HC4	1855	missing	missing	missing	92	66	136	247	218	320	293	356	127	2343	170	147	167	92	66	136	247	218	331	292	369	108	488	20.828	79.172	Over Reporting
6	HC5	380	missing	missing	missing	10	16	29	60	53	53	69	73	17	483	32	28	25	10	30	18	59	53	54	89	68	17	103	21.3251	78.6749	Over Reporting
7	HC6	226	6	11	7	16	7	7	15	38	14	42	50	13	226	6	11	7	16	7	7	15	38	14	42	50	13	0	0	100	Accurate
8	HC7	4713	222	98	176	109	145	275	498	448	775	1022	629	316	4718	228	96	177	111	145	275	496	448	775	1022	629	316	5	0.105977	99.894	Over Reporting
9	C1	577	19	16	31	21	29	32	80	41	75	93	110	30	579	19	16	33	21	29	32	79	41	75	95	108	31	2	0.345423	99.6546	Over Reporting
10	C2	109	1	1	2	1	1	4	4	2	22	32	27	12	109	1	1	2	1	1	4	4	2	22	32	27	12	0	0	100	Accurate
11	C3	576	11	3	29	14	12	38	64	80	98	80	117	30	577	10	3	28	14	13	38	65	81	98	80	118	29	1	0.17331	99.8267	Over Reporting
12	C4	420	0	1	4	8	10	16	64	54	62	82	96	23	426	5	14	13	8	10	16	64	54	62	83	76	21	6	1.40845	98.5915	Over Reporting
13	C5	149	9	7	10	6	6	12	11	14	4	51	12	7	174	18	18	12	6	6	12	11	14	4	53	12	8	25	14.3678	85.6322	Over Reporting
14	C6	721	5	5	32	60	9	6	4	9	96	345	149	1	733	4	5	34	61	11	11	4	9	98	345	150	1	12	1.63711	98.3629	Over Reporting
15	C7	621	20	43	47	20	26	47	93	60	64	105	70	26	617	20	41	47	20	26	47	93	60	64	105	68	26	-4	-0.648298	100.648	Under Reporting
Municipal		33843	2021	1669	2105	1731	1434	2383	3607	3136	4831	5225	3702	1999	34737	2465	1880	2361	1793	1429	2367	3736	3071	4754	5156	3630	2095	894	2.57362	97.4264	Over Reporting
INDICATOR: TOTAL NUMBER OF SUSPECTED MALARIA CASES TESTED FOR MALARIA
No.	Facility Name	Recounted data	Jan	Feb	Mar	Apr	May	Jun	Jul	Aug	Sep	Oct	Nov	Dec	Facility Summary Report	Jan	Feb	Mar	Apr	May	Jun	Jul	Aug	Sep	Oct	Nov	Dec	Data discrepancy	Discrepancy ratio	Verification Factor	Interpretation
1	HOS	16672	1680	1236	1461	1164	843	1305	1827	1406	2214	1499	996	1041	16724	1694	1243	1479	1164	843	1305	1827	1406	2227	1499	996	1041	52	0.31093	99.6891	Over Reporting
2	HC1	2174	60	78	96	103	92	157	227	194	325	408	307	127	2171	64	77	95	103	92	156	233	191	322	404	307	127	-3	-0.138185	100.138	Under Reporting
3	HC2	1020	55	55	48	42	31	65	120	109	140	135	130	90	861	55	55	48	42	27	65	84	33	141	89	135	87	-159	-18.4669	118.467	Under Reporting
4	HC3	3842	143	125	194	124	119	245	416	351	467	883	517	258	3499	139	89	194	103	100	245	416	351	467	620	517	258	-343	-9.8028	109.803	Under Reporting
5	HC4	1681	missing	missing	missing	92	66	136	247	218	320	106	369	127	1806	147	106	117	85	18	136	247	84	283	106	369	108	125	6.92137	93.0786	Over Reporting
6	HC5	380	missing	missing	missing	10	16	29	60	53	53	69	73	17	483	32	28	25	10	30	18	59	53	54	89	68	17	103	21.3251	78.6749	Over Reporting
7	HC6	226	6	11	7	16	7	7	15	38	14	42	50	13	226	6	11	7	16	7	7	15	38	14	42	50	13	0	0	100	Accurate
8	HC7	4713	222	98	176	109	145	275	498	448	775	1022	629	316	4700	228	78	177	111	145	275	496	448	775	1022	629	316	-13	-0.276596	100.277	Under Reporting
9	C1	578	19	16	31	21	29	32	79	41	76	95	108	31	579	19	16	33	21	29	32	79	41	75	95	108	31	1	0.172712	99.8273	Over Reporting
10	C2	109	1	1	2	1	1	4	4	2	22	32	27	12	109	1	1	2	1	1	4	4	2	22	32	27	12	0	0	100	Accurate
11	C3	579	10	3	28	14	13	38	65	81	98	80	120	29	577	10	3	28	14	13	38	65	81	98	80	118	29	-2	-0.34662	100.347	Under Reporting
12	C4	397	0	1	2	8	9	2	64	54	62	82	91	22	426	5	14	13	8	10	16	64	54	62	83	76	21	29	6.80751	93.1925	Over Reporting
13	C5	148	9	7	10	6	6	12	11	14	4	50	12	7	174	18	18	12	6	6	12	11	14	4	53	12	8	26	14.9425	85.0575	Over Reporting
14	C6	730	5	5	32	61	11	11	4	9	98	343	150	1	733	4	5	34	61	11	11	4	9	98	345	150	1	3	0.409277	99.5907	Over Reporting
15	C7	612	20	41	46	20	26	40	93	60	64	108	68	26	610	20	41	47	20	26	40	93	60	64	105	68	26	-2	-0.327869	100.328	Under Reporting
Municipal		33861	2230	1677	2133	1791	1414	2358	3730	3078	4732	4954	3647	2117	33678	2442	1785	2311	1765	1358	2360	3697	2865	4706	4664	3630	2095	-183	-0.543381	100.543	Under Reporting
INDICATOR: TOTAL NUMBER OF SUSPECTED MALARIA CASES TESTED POSITIVE FOR MALARIA
No.	Facility Name	Recounted data	Jan	Feb	Mar	Apr	May	Jun	Jul	Aug	Sep	Oct	Nov	Dec	Facility Summary Report	Jan	Feb	Mar	Apr	May	Jun	Jul	Aug	Sep	Oct	Nov	Dec	Data discrepancy	Discrepancy ratio	Verification Factor	Interpretation
1	HOS	3283	144	89	118	31	40	315	427	350	728	419	285	337	3257	125	82	118	31	40	315	427	350	728	419	285	337	-26	-0.798281	100.798	Under Reporting
2	HC1	1257	26	13	17	28	38	84	164	116	184	289	211	87	1265	28	13	17	28	38	90	164	116	184	289	211	87	8	0.632411	99.3676	Over Reporting
3	HC2	579	32	25	14	16	14	42	58	26	113	72	103	64	579	32	25	14	16	14	42	58	26	113	72	103	64	0	0	100	Accurate
4	HC3	2025	51	30	74	26	28	137	249	235	280	375	380	160	2025	51	30	74	26	28	137	249	235	280	375	380	160	0	0	100	Accurate
5	HC4	1018	missing	missing	missing	8	10	95	194	57	243	65	262	84	1070	46	27	19	8	10	95	194	57	210	65	267	72	52	4.85981	95.1402	Over Reporting
6	HC5	222	missing	missing	missing	6	6	19	28	19	27	62	38	17	272	8	9	13	6	7	16	24	19	26	89	38	17	50	18.3824	81.6176	Over Reporting
7	HC6	142	2	3	4	6	3	5	11	18	9	33	40	8	142	2	3	4	6	3	5	11	18	9	33	40	8	0	0	100	Accurate
8	HC7	3121	70	28	60	36	67	239	395	383	480	714	459	190	3120	70	28	60	36	67	246	392	379	478	715	459	190	-1	-0.0320513	100.032	Under Reporting
9	C1	378	9	4	12	3	6	16	48	26	53	83	91	27	379	9	4	12	3	6	17	48	26	53	83	91	27	1	0.263852	99.7361	Over Reporting
10	C2	87	1	1	2	1	1	4	4	2	14	26	24	7	87	1	1	2	1	1	4	4	2	14	26	24	7	0	0	100	Accurate
11	C3	355	6	3	7	2	1	25	50	42	53	76	74	16	356	6	3	7	2	1	25	50	42	54	76	74	16	1	0.280899	99.7191	Over Reporting
12	C4	132	0	1	2	1	1	0	5	13	20	30	49	10	141	0	5	2	0	1	5	6	13	21	30	48	10	9	6.38298	93.617	Over Reporting
13	C5	136	5	5	7	5	6	11	11	13	4	50	12	7	140	6	3	8	5	4	12	11	14	4	53	12	8	4	2.85714	97.1429	Over Reporting
14	C6	498	1	0	15	13	5	7	2	6	73	244	131	1	498	1	0	15	13	5	7	2	6	73	244	131	1	0	0	100	Accurate
15	C7	359	8	10	11	1	7	23	59	34	47	90	51	18	368	8	10	11	1	7	23	64	34	47	93	52	18	9	2.44565	97.5543	Over Reporting
Municipal		13592	355	212	343	183	233	1022	1705	1340	2328	2628	2210	1033	13699	393	243	376	182	232	1039	1704	1337	2294	2662	2215	1022	107	0.781079	99.2189	Over Reporting
INDICATOR: TOTAL NUMBER OF OPD MALARIA CASES TREATED WITH ACTs
No.	Facility Name	Recounted data	Jan	Feb	Mar	Apr	May	Jun	Jul	Aug	Sep	Oct	Nov	Dec	Facility Summary Report	Jan	Feb	Mar	Apr	May	Jun	Jul	Aug	Sep	Oct	Nov	Dec	Data discrepancy	Discrepancy ratio	Verification Factor	Interpretation
1	HOS	2165	67	50	49	25	41	99	154	192	344	582	223	339	2311	67	50	49	25	41	149	200	202	354	592	233	349	146	6.31761	93.6824	Over Reporting
2	HC1	1112	28	13	17	28	38	80	157	97	168	200	199	87	1251	28	13	17	28	38	87	164	115	178	285	211	87	139	11.1111	88.8889	Over Reporting
3	HC2	657	32	25	14	16	17	65	83	91	87	70	93	64	735	32	25	14	16	17	65	97	98	112	92	103	64	78	10.6122	89.3878	Over Reporting
4	HC3	1853	55	66	74	47	47	137	220	204	280	570	0	153	1988	55	66	74	47	47	137	249	235	280	638	0	160	135	6.79074	93.2093	Over Reporting
5	HC4	1148	50	40	40	15	39	73	99	119	176	238	198	61	1533	54	40	59	15	52	97	194	177	258	242	267	78	385	25.1142	74.8858	Over Reporting
6	HC5	0	missing	missing	missing	missing	missing	missing	missing	missing	missing	missing	missing	missing	272	8	9	13	6	7	16	24	19	26	89	38	17	272	100	0	Over Reporting
7	HC6	0	missing	missing	missing	missing	missing	missing	missing	missing	missing	missing	missing	missing	142	2	3	4	6	3	5	11	18	9	33	40	8	142	100	0	Over Reporting
8	HC7	2992	70	28	60	41	67	200	362	362	478	698	436	190	3158	70	28	60	41	67	246	392	379	478	748	459	190	166	5.25649	94.7435	Over Reporting
9	C1	0	missing	missing	missing	missing	missing	missing	missing	missing	missing	missing	missing	missing	379	9	4	12	3	6	17	48	26	53	83	91	27	379	100	0	Over Reporting
10	C2	0	missing	missing	missing	missing	missing	missing	missing	missing	missing	missing	missing	missing	87	1	1	2	1	1	4	4	2	14	26	24	7	87	100	0	Over Reporting
11	C3	0	missing	missing	missing	missing	missing	missing	missing	missing	missing	missing	missing	missing	356	6	3	7	2	1	25	50	42	54	76	74	16	356	100	0	Over Reporting
12	C4	0	missing	missing	missing	missing	missing	missing	missing	missing	missing	missing	missing	missing	141	0	5	2	0	1	5	6	13	21	30	48	10	141	100	0	Over Reporting
13	C5	0	missing	missing	missing	missing	missing	missing	missing	missing	missing	missing	missing	missing	140	6	3	8	5	4	12	11	14	4	53	12	8	140	100	0	Over Reporting
14	C6	0	missing	missing	missing	missing	missing	missing	missing	missing	missing	missing	missing	missing	498	1	0	15	13	5	7	2	6	73	244	131	1	498	100	0	Over Reporting
15	C7	0	missing	missing	missing	missing	missing	missing	missing	missing	missing	missing	missing	missing	323	8	10	11	1	7	32	64	32	47	93	0	18	323	100	0	Over Reporting
Municipal		9927	302	222	254	172	249	654	1075	1065	1533	2358	1149	894	13314	347	260	347	209	297	904	1516	1378	1961	3324	1731	1040	3387	25.4394	74.5606	Over Reporting
		91223													95428															95.5935
No.	Facility Name	Recounted data	Jan	Feb	Mar	Apr	May	Jun	Jul	Aug	Sep	Oct	Nov	Dec	Facility Summary Report	Jan	Feb	Mar	Apr	May	Jun	Jul	Aug	Sep	Oct	Nov	Dec	Data discrepancy	Discrepancy ratio	Verification Factor	Interpretation
Municipal		12919	372	250	314	213	316	854	1437	1427	2011	3056	1585	1084	18538	450	317	468	281	392	1257	2104	1910	2714	4710	2610	1325	5619	30.3107	69.6893	Over Reporting
Municipal		25838	744	500	628	426	632	1708	2874	2854	4022	6112	3170	2168	36934	898	631	932	556	781	2509	4197	3802	5419	9387	5180	2642	11096	30.0428	69.9572	Over Reporting
Municipal		48684	1418	972	1196	811	1197	3216	5386	5346	7566	11526	5904	4146	70710	1726	1234	1804	1071	1495	4772	8002	7225	10360	18026	9901	5094	22026	31.1498	68.8502	Over Reporting
Municipal		97368	2836	1944	2392	1622	2394	6432	10772	10692	15132	23052	11808	8292	141041	3443	2464	3596	2139	2984	9527	15956	14424	20667	35969	19711	10161	43673	30.9648	69.0352	Over Reporting
SE		184809	5370	3666	4530	3072	4539	12210	20469	20319	28731	43746	22467	15690	267223	6517	4646	6800	4047	5652	18065	30259	27361	39160	68092	37402	19222	82414	30.8409	69.1591	Over Reporting

## Sheet: Overall VF
Indicator	Verification Factor (VF)	Interpretation
Number of suspected malaria cases	0.97	Accurate
Number of suspected malaria cases tested	1.01	Accurate
Number of malaria cases tested positive	0.99	Accurate
Number of OPD malaria cases treated with ACTs	0.75	Inaccurate (over reported)
Overall Malaria Indicator	0.96	Accurate																																									Verification Factor
	0.93
																																											Verification Factor
																																											Verification Factor
																																											Verification Factor
																																											Verification Factor
